# Supplementary material for: New Inhibitors of the Human p300/CBP Acetyltransferase Are Selectively Active against the Arabidopsis HAC Proteins
Source: Int J Mol Sci. 2022 Sep 9;23(18):10446. doi: 10.3390/ijms231810446 (PMC9499386; doi:10.3390/ijms231810446)
Supplement: Supplementary file 1 [file ijms-23-10446-s001.zip]

Archive with 1 entries (1 files):
- ijms-1875110-supplementary.pdf
